# Supplementary material for: Genome-wide search for miRNA-target interactions in Arabidopsis thaliana with an integrated approach
Source: BMC Genomics. 2012 Jun 11;13(Suppl 3):S3. doi: 10.1186/1471-2164-13-S3-S3 (PMC3394422; doi:10.1186/1471-2164-13-S3-S3)
Supplement: Additional file 1 — All 142 experimentally validated Arabidopsis thaliana miRNA target interactions. These MTIs are collected from previous studies and an existing database. [file 1471-2164-13-S3-S3-S1.xls]

## Sheet: Sheet1
miRNA	Target Gene (TAIR ID)	Target description
ath-miR156a	AT2G33810	SPL3 | SPL3 (SQUAMOSA PROMOTER BINDING PROTEIN-LIKE 3); DNA binding / transcription factor | chr2:14305001-14306072 FORWARD
ath-miR156f	AT5G43270	SPL2 | SPL2 (SQUAMOSA PROMOTER BINDING PROTEIN-LIKE 2); DNA binding / transcription factor | chr5:17360305-17363773 REVERSE
ath-miR156f	AT2G33810	SPL3 | SPL3 (SQUAMOSA PROMOTER BINDING PROTEIN-LIKE 3); DNA binding / transcription factor | chr2:14305001-14306072 FORWARD
ath-miR156f	AT1G53160	SPL4 | SPL4 (SQUAMOSA PROMOTER BINDING PROTEIN-LIKE 4); DNA binding / transcription factor | chr1:19806419-19807608 FORWARD
ath-miR156f	AT3G15270	SPL5 | SPL5 (SQUAMOSA PROMOTER BINDING PROTEIN-LIKE 5); DNA binding / transcription factor | chr3:5140365-5141348 REVERSE
ath-miR156f	AT2G42200	SPL9 | SPL9 (SQUAMOSA PROMOTER BINDING PROTEIN-LIKE 9); transcription factor | chr2:17587407-17589630 FORWARD
ath-miR157a	AT2G33810	SPL3 | SPL3 (SQUAMOSA PROMOTER BINDING PROTEIN-LIKE 3); DNA binding / transcription factor | chr2:14305001-14306072 FORWARD
ath-miR160a	AT2G28350	ARF10 | ARF10 (AUXIN RESPONSE FACTOR 10); miRNA binding / transcription factor | chr2:12114331-12116848 FORWARD
ath-miR160a	AT1G77850	ARF17 | ARF17 (AUXIN RESPONSE FACTOR 17); transcription factor | chr1:29272313-29275419 FORWARD
ath-miR160b	AT2G28350	ARF10 | ARF10 (AUXIN RESPONSE FACTOR 10); miRNA binding / transcription factor | chr2:12114331-12116848 FORWARD
ath-miR160b	AT1G77850	ARF17 | ARF17 (AUXIN RESPONSE FACTOR 17); transcription factor | chr1:29272313-29275419 FORWARD
ath-miR160c	AT2G28350	ARF10 | ARF10 (AUXIN RESPONSE FACTOR 10); miRNA binding / transcription factor | chr2:12114331-12116848 FORWARD
ath-miR160c	AT1G77850	ARF17 | ARF17 (AUXIN RESPONSE FACTOR 17); transcription factor | chr1:29272313-29275419 FORWARD
ath-miR163	AT3G44870	S-adenosyl-L-methionine:carboxyl methyltransferase family protein | chr3:16382219-16383605 FORWARD
ath-miR164a	AT5G53950	CUC2, ANAC098 | CUC2 (CUP-SHAPED COTYLEDON 2); transcription factor | chr5:21901966-21903823 REVERSE
ath-miR164b	AT5G53950	CUC2, ANAC098 | CUC2 (CUP-SHAPED COTYLEDON 2); transcription factor | chr5:21901966-21903823 REVERSE
ath-miR167a	AT5G37020	ARF8, ATARF8 | ARF8 (AUXIN RESPONSE FACTOR 8); transcription factor | chr5:14630028-14634387 FORWARD
ath-miR167b	AT5G37020	ARF8, ATARF8 | ARF8 (AUXIN RESPONSE FACTOR 8); transcription factor | chr5:14630028-14634387 FORWARD
ath-miR169a	AT5G12840	HAP2A, EMB2220, ATHAP2A, NF-YA1 | NF-YA1 (NUCLEAR FACTOR Y, SUBUNIT A1); transcription factor | chr5:4050840-4053534 REVERSE
ath-miR169a	AT3G05690	UNE8, ATHAP2B, HAP2B, NF-YA2 | NF-YA2 (NUCLEAR FACTOR Y, SUBUNIT A2); transcription factor | chr3:1676546-1678932 REVERSE
ath-miR172b	AT4G36920	AP2, FLO2, FL1 | AP2 (APETALA 2); transcription factor | chr4:17400847-17403332 FORWARD
ath-miR172b	AT3G54990	SMZ | SMZ (SCHLAFMUTZE); DNA binding / transcription factor | chr3:20373718-20376522 REVERSE
ath-miR172b	AT5G60120	TOE2 | TOE2; DNA binding / transcription factor | chr5:24207786-24211724 FORWARD
ath-miR172c	AT4G36920	AP2, FLO2, FL1 | AP2 (APETALA 2); transcription factor | chr4:17400847-17403332 FORWARD
ath-miR172d	AT4G36920	AP2, FLO2, FL1 | AP2 (APETALA 2); transcription factor | chr4:17400847-17403332 FORWARD
ath-miR173	AT4G36920	AP2, FLO2, FL1 | AP2 (APETALA 2); transcription factor | chr4:17400847-17403332 FORWARD
ath-miR396a	AT2G22840	AtGRF1 | AtGRF1 (GROWTH-REGULATING FACTOR 1); transcription activator | chr2:9728756-9731301 FORWARD
ath-miR396a	AT4G37740	AtGRF2 | AtGRF2 (GROWTHREGULATING FACTOR 2); transcription activator | chr4:17725337-17727730 REVERSE
ath-miR396a	AT2G36400	AtGRF3 | AtGRF3 (GROWTH-REGULATING FACTOR 3); transcription activator | chr2:15270088-15272823 REVERSE
ath-miR396a	AT3G52910	AtGRF4 | AtGRF4 (GROWTH-REGULATING FACTOR 4); transcription activator | chr3:19616021-19618449 REVERSE
ath-miR396a	AT3G13960	AtGRF5 | AtGRF5 (GROWTH-REGULATING FACTOR 5); transcription activator | chr3:4608383-4610399 FORWARD
ath-miR396a	AT2G06200	AtGRF6 | AtGRF6 (GROWTH-REGULATING FACTOR 6); transcription activator | chr2:2426271-2427323 FORWARD
ath-miR396a	AT5G53660	AtGRF7 | AtGRF7 (GROWTH-REGULATING FACTOR 7); transcription activator | chr5:21794536-21796046 FORWARD
ath-miR396a	AT4G24150	AtGRF8 | AtGRF8 (GROWTH-REGULATING FACTOR 8); transcription activator | chr4:12535972-12539387 FORWARD
ath-miR396a	AT2G45480	AtGRF9 | AtGRF9 (GROWTH-REGULATING FACTOR 9); transcription activator | chr2:18745340-18747533 FORWARD
ath-miR396b	AT2G22840	AtGRF1 | AtGRF1 (GROWTH-REGULATING FACTOR 1); transcription activator | chr2:9728756-9731301 FORWARD
ath-miR396b	AT4G37740	AtGRF2 | AtGRF2 (GROWTHREGULATING FACTOR 2); transcription activator | chr4:17725337-17727730 REVERSE
ath-miR396b	AT2G36400	AtGRF3 | AtGRF3 (GROWTH-REGULATING FACTOR 3); transcription activator | chr2:15270088-15272823 REVERSE
ath-miR396b	AT3G52910	AtGRF4 | AtGRF4 (GROWTH-REGULATING FACTOR 4); transcription activator | chr3:19616021-19618449 REVERSE
ath-miR396b	AT3G13960	AtGRF5 | AtGRF5 (GROWTH-REGULATING FACTOR 5); transcription activator | chr3:4608383-4610399 FORWARD
ath-miR396b	AT2G06200	AtGRF6 | AtGRF6 (GROWTH-REGULATING FACTOR 6); transcription activator | chr2:2426271-2427323 FORWARD
ath-miR396b	AT5G53660	AtGRF7 | AtGRF7 (GROWTH-REGULATING FACTOR 7); transcription activator | chr5:21794536-21796046 FORWARD
ath-miR396b	AT4G24150	AtGRF8 | AtGRF8 (GROWTH-REGULATING FACTOR 8); transcription activator | chr4:12535972-12539387 FORWARD
ath-miR396b	AT2G45480	AtGRF9 | AtGRF9 (GROWTH-REGULATING FACTOR 9); transcription activator | chr2:18745340-18747533 FORWARD
ath-miR397a	AT2G38080	IRX12, LAC4 | IRX12 (IRREGULAR XYLEM 12); laccase | chr2:15934460-15937616 FORWARD
ath-miR397a	AT5G60020	LAC17, ATLAC17 | LAC17 (laccase 17); laccase | chr5:24167996-24170462 FORWARD
ath-miR397a	AT2G29130	LAC2, ATLAC2 | LAC2 (laccase 2); laccase | chr2:12524889-12527747 REVERSE
ath-miR398a	AT1G12520	ATCCS | ATCCS (COPPER CHAPERONE FOR SOD1); superoxide dismutase/ superoxide dismutase copper chaperone | chr1:4267106-4268926 REVERSE
ath-miR398a	AT1G08830	CSD1 | CSD1 (COPPER/ZINC SUPEROXIDE DISMUTASE 1); superoxide dismutase | chr1:2827061-2829315 FORWARD
ath-miR398a	AT2G28190	CSD2, CZSOD2 | CSD2 (COPPER/ZINC SUPEROXIDE DISMUTASE 2); superoxide dismutase | chr2:12014498-12016569 FORWARD
ath-miR398b	AT1G12520	ATCCS | ATCCS (COPPER CHAPERONE FOR SOD1); superoxide dismutase/ superoxide dismutase copper chaperone | chr1:4267106-4268926 REVERSE
ath-miR398b	AT1G08830	CSD1 | CSD1 (COPPER/ZINC SUPEROXIDE DISMUTASE 1); superoxide dismutase | chr1:2827061-2829315 FORWARD
ath-miR398b	AT2G28190	CSD2, CZSOD2 | CSD2 (COPPER/ZINC SUPEROXIDE DISMUTASE 2); superoxide dismutase | chr2:12014498-12016569 FORWARD
ath-miR398c	AT1G12520	ATCCS | ATCCS (COPPER CHAPERONE FOR SOD1); superoxide dismutase/ superoxide dismutase copper chaperone | chr1:4267106-4268926 REVERSE
ath-miR398c	AT1G08830	CSD1 | CSD1 (COPPER/ZINC SUPEROXIDE DISMUTASE 1); superoxide dismutase | chr1:2827061-2829315 FORWARD
ath-miR398c	AT2G28190	CSD2, CZSOD2 | CSD2 (COPPER/ZINC SUPEROXIDE DISMUTASE 2); superoxide dismutase | chr2:12014498-12016569 FORWARD
ath-miR408	AT2G02850	ARPN | ARPN (PLANTACYANIN); copper ion binding / electron carrier | chr2:826404-827812 REVERSE
ath-miR408	AT5G05390	LAC12 | LAC12 (laccase 12); laccase | chr5:1594753-1597042 FORWARD
ath-miR408	AT5G07130	LAC13 | LAC13 (laccase 13); laccase | chr5:2210567-2212620 FORWARD
ath-miR408	AT2G30210	LAC3 | LAC3 (laccase 3); laccase | chr2:12887446-12889874 REVERSE
ath-miR857	AT3G09220	LAC7 | LAC7 (laccase 7); laccase | chr3:2827239-2830542 REVERSE
ath-miR398	AT3G15640	cytochrome c oxidase family protein | chr3:5299110-5301745 FORWARD
ath-miR165	AT4G32880	ATHB-8, ATHB8 | ATHB-8 (HOMEOBOX GENE 8); DNA binding / transcription factor | chr4:15863452-15868625 REVERSE
ath-miR165	AT1G52150	ATHB-15, ATHB15, CNA, ICU4 | ATHB-15; DNA binding / transcription factor | chr1:19409711-19414678 REVERSE
ath-miR166	AT1G52150	ATHB-15, ATHB15, CNA, ICU4 | ATHB-15; DNA binding / transcription factor | chr1:19409711-19414678 REVERSE
ath-miR165	AT1G30490	PHV, ATHB9 | PHV (PHAVOLUTA); DNA binding / protein binding / transcription factor | chr1:10796135-10800961 REVERSE
ath-miR166	AT1G30490	PHV, ATHB9 | PHV (PHAVOLUTA); DNA binding / protein binding / transcription factor | chr1:10796135-10800961 REVERSE
ath-miR165	AT2G34710	PHB, ATHB14, ATHB-14, PHB-1D | PHB (PHABULOSA); DNA binding / transcription factor | chr2:14639323-14644273 REVERSE
ath-miR166	AT2G34710	PHB, ATHB14, ATHB-14, PHB-1D | PHB (PHABULOSA); DNA binding / transcription factor | chr2:14639323-14644273 REVERSE
ath-miR863-3p	AT4G13495	other RNA | chr4:7843217-7846774 FORWARD
ath-miR162	AT1G01040	DCL1, CAF, SUS1, SIN1, ASU1, EMB76, EMB60, ATDCL1 | DCL1 (DICER-LIKE 1); ATP-dependent helicase/ double-stranded RNA binding / protein binding / ribonuclease III | chr1:23146-31227 FORWARD
ath-miR824	AT3G57230	AGL16 | AGL16 (AGAMOUS-LIKE 16); transcription factor | chr3:21177423-21180932 FORWARD
ath-miR403	AT1G31280	AGO2 | AGO2 (argonaute 2); nucleic acid binding | chr1:11181711-11185344 FORWARD
ath-miR161	AT1G62590	pentatricopeptide (PPR) repeat-containing protein | chr1:23176930-23179248 REVERSE
ath-miR161	AT1G63150	pentatricopeptide (PPR) repeat-containing protein | chr1:23419396-23421579 FORWARD
ath-miR161	AT1G63400	pentatricopeptide (PPR) repeat-containing protein | chr1:23507320-23509053 FORWARD
ath-miR161	AT1G63330	pentatricopeptide (PPR) repeat-containing protein | chr1:23489628-23491519 FORWARD
ath-miR161	AT1G63230	pentatricopeptide (PPR) repeat-containing protein | chr1:23450654-23452311 FORWARD
ath-miR161	AT5G41170	INVOLVED IN: biological_process unknown; LOCATED IN: cellular_component unknown; EXPRESSED IN: 10 plant structures; EXPRESSED DURING: LP.10 ten leaves visible, petal differentiation and expansion stage, D bilateral stage, E expanded cotyledon stage; CONTAINS InterPro DOMAIN/s: Pentatricopeptide repeat (InterPro:IPR002885); BEST Arabidopsis thaliana protein match is: pentatricopeptide (PPR) repeat…
ath-miR161	AT1G06580	pentatricopeptide (PPR) repeat-containing protein | chr1:2014003-2016054 REVERSE
ath-miR161	AT4G30440	GAE1 | GAE1 (UDP-D-GLUCURONATE 4-EPIMERASE 1); UDP-glucuronate 4-epimerase/ catalytic | chr4:14881855-14883480 REVERSE
ath-miR156	AT5G50670	squamosa promoter-binding protein, putative | chr5:20615704-20617901 REVERSE
ath-miR156	AT5G50570	squamosa promoter-binding protein, putative | chr5:20582083-20584559 REVERSE
ath-miR156	AT5G38610	invertase/pectin methylesterase inhibitor family protein | chr5:15460691-15461459 REVERSE
ath-miR156	AT1G27370	squamosa promoter-binding protein-like 10 (SPL10) | chr1:9505201-9508280 REVERSE
ath-miR156	AT1G69170	squamosa promoter-binding protein-like 6 (SPL6) | chr1:26005068-26007263 FORWARD
ath-miR156	AT1G27360	squamosa promoter-binding protein-like 11 (SPL11) | chr1:9501971-9503869 FORWARD
ath-miR156	AT3G57920	SPL15 | SPL15 (SQUAMOSA PROMOTER BINDING PROTEIN-LIKE 15); DNA binding / transcription factor | chr3:21444321-21446035 REVERSE
ath-miR400	AT1G06580	pentatricopeptide (PPR) repeat-containing protein | chr1:2014003-2016054 REVERSE
ath-miR822	AT5G02350	DC1 domain-containing protein | chr5:495311-497266 REVERSE
ath-miR447	AT5G60760	2-phosphoglycerate kinase-related | chr5:24438271-24442287 FORWARD
ath-miR163	AT1G66720	S-adenosyl-L-methionine:carboxyl methyltransferase family protein | chr1:24881180-24882480 FORWARD
ath-miR163	AT3G44860	FAMT | FAMT (farnesoic acid carboxyl-O-methyltransferase); S-adenosylmethionine-dependent methyltransferase/ farnesoic acid O-methyltransferase | chr3:16379633-16381070 FORWARD
ath-miR163	AT1G66690	S-adenosyl-L-methionine:carboxyl methyltransferase family protein | chr1:24869554-24870850 REVERSE
ath-miR163	AT1G66700	PXMT1 | PXMT1; S-adenosylmethionine-dependent methyltransferase | chr1:24873291-24874758 REVERSE
ath-miR163	AT1G15125	S-adenosylmethionine-dependent methyltransferase/ methyltransferase | chr1:5204625-5205912 FORWARD
ath-miR172	AT5G67180	TOE3 | AP2 domain-containing transcription factor, putative | chr5:26801949-26804249 REVERSE
ath-miR172	AT2G28550	RAP2.7, TOE1 | RAP2.7 (RELATED TO AP2.7); DNA binding / transcription factor | chr2:12225951-12228543 REVERSE
ath-miR319	AT1G53230	TCP3 | TCP3; transcription factor | chr1:19849788-19851725 REVERSE
ath-miR319	AT4G18390	TCP family transcription factor, putative | chr4:10162953-10165562 REVERSE
ath-miR319	AT2G31070	TCP10 | TCP10 (TCP DOMAIN PROTEIN 10); transcription factor | chr2:13220478-13222609 REVERSE
ath-miR319	AT3G15030	TCP4, MEE35 | TCP4 (TCP family transcription factor 4); transcription factor | chr3:5062019-5064115 FORWARD
ath-miR319	AT1G30210	TCP24, ATTCP24 | TCP24 (TEOSINTE BRANCHED1, CYCLOIDEA, AND PCF FAMILY 24); transcription factor | chr1:10627185-10630538 REVERSE
ath-miR395	AT3G22890	APS1 | APS1 (ATP SULFURYLASE 1); sulfate adenylyltransferase (ATP) | chr3:8112723-8114992 FORWARD
ath-miR395	AT5G43780	APS4 | APS4; sulfate adenylyltransferase (ATP) | chr5:17589394-17591535 REVERSE
ath-miR395	AT5G10180	AST68, SULTR2;1 | AST68; sulfate transmembrane transporter | chr5:3193144-3197120 FORWARD
ath-miR858	AT5G49330	AtMYB111 | AtMYB111 (myb domain protein 111); DNA binding / transcription factor | chr5:19998952-20001378 REVERSE
ath-miR858	AT1G66230	MYB20, AtMYB20 | MYB20 (myb domain protein 20); DNA binding / transcription factor | chr1:24677154-24678415 FORWARD
ath-miR858	AT1G06180	ATMYB13, ATMYBLFGN | ATMYB13 (MYB DOMAIN PROTEIN 13); DNA binding / transcription factor | chr1:1889408-1891158 FORWARD
ath-miR827	AT1G02860	NLA, BAH1 | NLA (nitrogen limitation adaptation); ubiquitin-protein ligase | chr1:635144-637262 FORWARD
ath-miR394	AT1G27340	F-box family protein | chr1:9495520-9498085 FORWARD
ath-miR399	AT2G33770	UBC24, ATUBC24, PHO2 | PHO2 (PHOSPHATE 2); ubiquitin-protein ligase | chr2:14277558-14283040 REVERSE
ath-miR157	AT1G53160	SPL4 | SPL4 (SQUAMOSA PROMOTER BINDING PROTEIN-LIKE 4); DNA binding / transcription factor | chr1:19806419-19807608 FORWARD
ath-miR159	AT3G11440	ATMYB65, MYB65 | MYB65 (MYB DOMAIN PROTEIN 65); DNA binding / transcription factor | chr3:3602093-3605104 FORWARD
ath-miR159	AT5G06100	MYB33, ATMYB33 | MYB33 (MYB DOMAIN PROTEIN 33); DNA binding / transcription factor | chr5:1837914-1839997 FORWARD
ath-miR159	AT2G32460	MYB101, ATMYB101, ATM1 | MYB101; DNA binding / transcription factor | chr2:13782208-13784471 REVERSE
ath-miR159	AT2G34010	unknown protein | chr2:14368856-14370438 FORWARD
ath-miR159	AT4G37770	ACS8 | ACS8; 1-aminocyclopropane-1-carboxylate synthase | chr4:17752084-17754157 FORWARD
ath-miR390	AT5G57735	TASIR-ARF | tasiR-ARF; other RNA | chr5:23394005-23394500 FORWARD
ath-miR390	AT3G17185	TASIR-ARF, TAS3, ATTAS3 | TAS3/TASIR-ARF (TRANS-ACTING SIRNA3); other RNA | chr3:5861491-5862437 FORWARD
ath-miR160	AT4G30080	ARF16 | ARF16 (AUXIN RESPONSE FACTOR 16); miRNA binding / transcription factor | chr4:14703201-14706336 REVERSE
ath-miR396	AT1G10120	DNA binding / transcription factor | chr1:3304039-3306824 REVERSE
ath-miR173	AT2G39675	TAS1C | TAS1C; other RNA | chr2:16537288-16538277 REVERSE
ath-miR173	AT2G27400	TAS1A | TAS1A; other RNA | chr2:11721539-11722468 REVERSE
ath-miR173	AT1G50055	TAS1B | TAS1B; other RNA | chr1:18549204-18550042 REVERSE
ath-miR173	AT2G39681	TAS2 | TAS2; other RNA | chr2:16539384-16540417 REVERSE
ath-miR393	AT4G03190	GRH1, ATGRH1, AFB1 | GRH1 (GRR1-LIKE PROTEIN 1); auxin binding / protein binding / ubiquitin-protein ligase | chr4:1404887-1407139 REVERSE
ath-miR393	AT3G26810	AFB2 | AFB2 (AUXIN SIGNALING F-BOX 2); auxin binding / ubiquitin-protein ligase | chr3:9867845-9870640 FORWARD
ath-miR393	AT3G62980	TIR1 | TIR1 (TRANSPORT INHIBITOR RESPONSE 1); auxin binding / protein binding / ubiquitin-protein ligase | chr3:23273116-23276375 REVERSE
ath-miR393	AT3G23690	basic helix-loop-helix (bHLH) family protein | chr3:8528632-8531012 REVERSE
ath-miR393	AT1G12820	AFB3 | AFB3 (AUXIN SIGNALING F-BOX 3); auxin binding / ubiquitin-protein ligase | chr1:4368760-4371293 REVERSE
ath-miR164	AT3G15170	CUC1, anac054, ATNAC1 | CUC1 (CUP-SHAPED COTYLEDON1); transcription factor | chr3:5109883-5111447 FORWARD
ath-miR164	AT5G61430	ANAC100, ATNAC5 | ANAC100 (ARABIDOPSIS NAC DOMAIN CONTAINING PROTEIN 100); transcription factor | chr5:24701122-24702761 REVERSE
ath-miR164	AT5G39610	ATNAC2, ORE1, ANAC092, ATNAC6 | ATNAC6 (ARABIDOPSIS NAC DOMAIN CONTAINING PROTEIN 6); protein heterodimerization/ protein homodimerization/ transcription factor | chr5:15858400-15859788 REVERSE
ath-miR164	AT1G56010	NAC1, anac021 | NAC1; transcription factor | chr1:20946571-20948040 REVERSE
ath-miR169	AT5G06510	NF-YA10 | NF-YA10 (NUCLEAR FACTOR Y, SUBUNIT A10); transcription factor | chr5:1984991-1987044 FORWARD
ath-miR169	AT1G17590	NF-YA8 | NF-YA8 (NUCLEAR FACTOR Y, SUBUNIT A8); transcription factor | chr1:6050222-6052541 REVERSE
ath-miR837-3p	AT5G08415	lipoic acid synthase family protein | chr5:2710817-2713132 REVERSE
ath-miR171	AT3G60630	scarecrow transcription factor family protein | chr3:22410365-22412608 REVERSE
ath-miR171	AT2G45160	scarecrow transcription factor family protein | chr2:18617862-18620150 REVERSE
ath-miR171	AT4G00150	scarecrow-like transcription factor 6 (SCL6) | chr4:57199-59286 REVERSE
ath-miR823	AT1G69770	CMT3 | CMT3 (chromomethylase 3); DNA (cytosine-5-)-methyltransferase | chr1:26248318-26253585 REVERSE
