# Supplementary material for: Genome-wide search for miRNA-target interactions in Arabidopsis thaliana with an integrated approach
Source: BMC Genomics. 2012 Jun 11;13(Suppl 3):S3. doi: 10.1186/1471-2164-13-S3-S3 (PMC3394422; doi:10.1186/1471-2164-13-S3-S3)
Supplement: Additional file 2 — All 12 additional tables are compiled into one file. These tables give more details of figures shown in this article and support our conclusions. [file 1471-2164-13-S3-S3-S2.xls]

## Sheet: Table S1-S5
	-P psRNATarget, -T TAPIR_FASTA, -U UEA_sRNA, -W WMD3; -C multi-method, -M multiplicity, -A accessibility, -D Degradome-seq support
	Table S1. Results of target site level common MTIs
	Methods	Total MTIs	Predicted MTIs	Additional predictions	True positive
	-P -T	651	512	0.335938	0.647887
	-P -U	599	255	0.294118	0.577465
	-T -U	636	325	0.267692	0.760563
	-P -W	661	495	0.311111	0.612676
	-T -W	694	543	0.353591	0.633803
	-U -W	719	303	0.30363	0.584507
	Average	660	405.5	0.311013	0.63615
	Table S2. Filter MTIs with multi-method
	Parameters	Total MTIs	Predicted MTIs	Filter Ratio	Validated	Additional predictions	True positive
	-P -T -U	663	252	0.61991	178	0.293651	0.570423
	-P -T -W	707	479	0.322489	326	0.319415	0.591549
	-P -U -W	708	244	0.655367	170	0.303279	0.514085
	-T -U -W	706	288	0.592068	201	0.302083	0.570423
	Average	696	315.75	0.547459	218.75	0.304607	0.56162		Filter Power=40.84%
	-P -T -U -C 2	663	561	0.153846	377	0.327986	0.78169
	-P -T -W -C 2	707	592	0.162659	380	0.358108	0.711268
	-P -U -W -C 2	708	538	0.240113	367	0.317844	0.690141
	-T -U -W -C 2	706	593	0.160057	396	0.332209	0.795775
	Average	696	571	0.179169	347.75	0.334037	0.744718		Filter Power=24.46%
	-P -T -U -W -C 4	717	242	0.662483	168	0.305785	0.507042
	-P -T -U -W -C 3	717	511	0.287308	347	0.320939	0.669014
	-P -T -U -W -C 2	717	631	0.119944	413	0.345483	0.809859		Filter Power=20.35%
	-P -T -U -W -C 1	717	717	0	489	0.317992	0.880282
	Table S3. Filter MTIs with multiplicity
	Parameters	Total MTIs	Predcited MTIs	Filter Ratio	Validated	Additional predictions	True positive
	-T -M 2	622	587	0.0562701	376	0.640545	0.619718
	-T -U -M 2	325	293	0.0984615	206	0.703072	0.535211
	-P -T -W -M 2	479	453	0.0542797	300	0.662252	0.422535
	-P -T -U -C 2 -M 2	561	528	0.0588235	344	0.651515	0.584507
	-T -U -W -C 2 -M 2	593	561	0.0539629	364	0.648841	0.612676
	-P -T -U -W -C 2 -M 2	631	597	0.0538827	379	0.634841	0.619718
	Average	535.167	503.167	0.0626134	328.167	0.656844	0.565728		Filter Power=18.82%
	Table S4. Filter MTIs with Degradome data (mRNA level, ≤4.5)
	Parameters	Total MTIs	Predcited MTIs	Filter Ratio	Validated	Additional predictions	True positive
	-T -D	622	586	0.0578778	393	0.670648	0.767606
	-T -U -D	325	316	0.0276923	230	0.727848	0.725352
	-P -T -W -D	479	463	0.0334029	312	0.673866	0.56338
	-P -T -U -C 2 -D	561	527	0.0606061	362	0.686907	0.746479
	-T -U -W -C 2 -D	593	568	0.0421585	376	0.661972	0.753521
	-P -T -U -W -C 2 -D	631	585	0.0729002	309	0.528205	0.767606
	Average	535.167	507.5	0.0491063	330.333	0.658241	0.720657		Filter Power=17.98%
	Table S5'. Filter MTIs with accessibility (RNAup -15.87kl/mol)
	Parameters	Total MTIs	Predcited MTIs	Filter Ratio	Validated	Additional predictions	True positive
	-T -A	622	609	0.0209003	400	0.656814	0.802817
	-T -U -A	325	318	0.0215385	232	0.72956	0.753521
	-P -T -W -A	479	478	0.00208768	327	0.6841	0.584507
	-P -T -U -C 2 -A	561	556	0.00891266	374	0.672662	0.774648
	-T -U -W -C 2 -A	593	585	0.0134907	390	0.666667	0.788732
	-P -T -U -W -C 2 -A	631	619	0.0190174	403	0.65105	0.795775
	Average	535.167	527.5	0.0143245	354.333	0.676809	0.75		Filter Power=9.85%

## Sheet: Table S6-7
	-P psRNATarget, -T TAPIR_FASTA, -U UEA_sRNA, -W WMD3; -C multi-method, -M multiplicity, -A accessibility, -D Degradome-seq support
	Table S6. Targets on 5'UTR
	Parameter	Total MTIs	Predicted MTIs	Validated	Validated(collapsed)
	-P	240	240	9	2
	-T	115	115	11	4
	-P -T	300	54	7	2
	-P -T -M 2	54	15	5	1
	-P -T -A	54	47	7	2
	-P -T -D	54	11	7	2
	Table S7. Targets on 3'UTR
	Parameter	Total MTIs	Predicted MTIs	Validated	Validated(collapsed)
	-P	447	447	82	11
	-T	405	405	81	10
	-P -T	599	253	81	10
	-P -T -M 2	253	189	80	9
	-P -T -A	253	242	81	10
	-P -T -D	253	180	81	10

## Sheet: Table S8-S12
	miRBase v17	TAIR v9, cDNA	Exp_val 142	Default parameters		All MIR genes are removed
	-P psRNATarget, -T TAPIR_FASTA, -U UEA_sRNA, -W WMD3; -C multi-method, -M multiplicity, -A accessibility, -D Degradome-seq support
	Table S8. Single method, no filter.
	Parameter	Method	Predicted MTIs	Validated	Percent_validated
	-P	psRNATarget	2311	366	0.158373
	-T	TAPIR_FASTA	2081	411	0.197501
	-U	UEA_sRNA	1670	269	0.161078
	-W	WMD3	6340	411	0.0648265
	Table S9. Filter with multi-method
	Parameters	Total MTIs	Predicted MTIs	Percent_Predicted	Validated	Percent_validated
	-P -T	3183	1207	0.379202	343	0.284176
	-P -U	3118	712	0.228352	180	0.252809
	-T -U	2676	981	0.366592	238	0.24261
	-P -W	7812	1170	0.14977	337	0.288034
	-T -W	7367	1459	0.198045	349	0.239205
	-U -W	7160	1135	0.15852	208	0.18326
	Average			0.246747		0.248349
	-P -T -U	3658	590	0.16129	178	0.301695
	-P -T -W	8318	993	0.11938	323	0.325277
	-P -U -W	8222	549	0.0667721	167	0.304189
	-T -U -W	7759	826	0.106457	199	0.24092
	Average			0.113475		0.29302
	-P -T -U -C 2	3587	1665	0.464176	377	0.226426
	-P -T -W -C 2	5578	1845	0.330764	380	0.205962
	-P -U -W -C 2	8222	1867	0.227074	366	0.196036
	-T -U -W -C 2	7759	1913	0.246552	396	0.207005
	Average			0.317142		0.208857
	-P -T -U -W -C 4	8161	527	0.0645754	168	0.318786
	-P -T -U -W -C 3	8161	1359	0.166524	347	0.255335
	-P -T -U -W -C 2*	8161	2284	0.279868	413	0.180823
	-P -T -U -W -C 1	8161	8161	1	676	0.082833
	*most deleted MTIs come from WMD3
	Parameters	Total MTIs	Predcited MTIs	Percent_Predicted	Validated	Percent_validated
	-T -M 2	2081	1140	0.547814	378	0.331579
	-T -U -M 2	981	480	0.489297	208	0.433333
	-P -T -W -M 2	993	672	0.676737	302	0.449405
	-P -T -U -C 2 -M 2	1665	913	0.548348	346	0.37897
	-T -U -W -C 2 -M 2	1913	969	0.506534	366	0.377709
	-P -T -U -W -C 2 -M 2	2284	1156	0.50613	380	0.32872
	Table S11. Filter with accessibility (RNAup -15.87 kl/mol)
	Parameters	Total MTIs	Predcited MTIs	Percent_Predicted	Validated	Percent_validated
	-T -A	2081	1798	0.864008	400	0.222469
	-T -U -A	981	904	0.921509	232	0.256637
	-P -T -W -A	993	947	0.953676	327	0.345301
	-P -T -U -C 2 -A	1665	1501	0.901502	374	0.249167
	-T -U -W -C 2 -A	1913	1714	0.895975	390	0.227538
	-P -T -U -W -C 2 -A	2284	2012	0.880911	403	0.200298
	Table S12. Filter with Degradome data (mRNA level)
	Parameters	Total MTIs	Predcited MTIs	Percent_Predicted	Validated	Percent_validated
	-T -D	2081	939	0.451225	393	0.41853
	-T -U -D	981	495	0.504587	230	0.464646
	-P -T -W -D	993	591	0.595166	312	0.527919
	-P -T -U -C 2 -D	1665	787	0.472673	362	0.459975
	-T -U -W -C 2 -D	1913	865	0.452169	376	0.434682
	-P -T -U -W -C 2 -D	2284	909	0.397986	390	0.429043
